# Supplementary material for: Nucleic Acid-Based COVID-19 Therapy Targeting Cytokine Storms: Strategies to Quell the Storm
Source: J Pers Med. 2022 Mar 3;12(3):386. doi: 10.3390/jpm12030386 (PMC8948998; doi:10.3390/jpm12030386)
Supplement: Supplementary file 1 [file jpm-12-00386-s001.zip]

Archive with 1 entries (1 files):
- jpm-1594216-supplementary.pdf
